# Supplementary material for: Epigenetic and transcriptional responses underlying mangrove adaptation to UV-B
Source: iScience. 2021 Sep 20;24(10):103148. doi: 10.1016/j.isci.2021.103148 (PMC8496181; doi:10.1016/j.isci.2021.103148)
Supplement: Table S2. GO annotation of the differentially expressed genes induced by UV-B stress, related to Figure 3 [file mmc2.xlsx]

## Sheet: Sheet1
Table S2. GO annotation of the differentially expressed genes induced by UV-B stress. [Related to Figure 3]
GO term	Function	Fold change	Adjust P
A. marina up-regulated
GO:0006597	spermine biosynthetic process	20.2897	0.00021
GO:0008216	spermidine metabolic process	20.29	0.00021
GO:0008215	spermine metabolic process	20.29	0.00021
GO:0008295	spermidine biosynthetic process	20.29	0.00021
GO:0006744	ubiquinone biosynthetic process	18.445	0.00044
GO:0006596	polyamine biosynthetic process	18.445	0.00044
GO:0006595	polyamine metabolic process	18.445	0.00044
GO:0006743	ubiquinone metabolic process	18.445	0.00044
GO:0015977	carbon fixation	16.908	0.00094
GO:0042401	cellular biogenic amine biosynthetic process	15.607	0.0018
GO:0006084	acetyl-CoA metabolic process	14.493	0.0029
GO:0006099	tricarboxylic acid cycle	14.493	0.0029
GO:0046356	acetyl-CoA catabolic process	14.493	0.0029
GO:0042375	quinone cofactor metabolic process	12.681	0.0067
GO:0045426	quinone cofactor biosynthetic process	12.681	0.0067
GO:0071704	organic substance metabolic process	12.681	0.0067
GO:0009109	coenzyme catabolic process	11.935	0.0097
GO:0009060	aerobic respiration	11.272	0.013
GO:0019048	virus-host interaction	9.2226	0.00021
GO:0003333	amino acid transmembrane transport	9.0579	2e-05
GO:0006865	amino acid transport	8.7455	2e-05
GO:0015837	amine transport	8.7455	2e-05
GO:0006733	oxidoreduction coenzyme metabolic process	6.7632	0.015
GO:0006576	cellular biogenic amine metabolic process	5.8304	0.0014
GO:0051701	interaction with host	5.4106	0.012
GO:0015849	organic acid transport	5.1237	0.0044
GO:0046942	carboxylic acid transport	5.1237	0.0044
GO:0006732	coenzyme metabolic process	4.9791	0.00021
GO:0006575	cellular amino acid derivative metabolic process	4.4889	0.012
GO:0022414	reproductive process	2.9926	0.0085
GO:0051186	cofactor metabolic process	2.8712	0.021
GO:0005975	carbohydrate metabolic process	2.4226	0.00071
GO:0006468	protein amino acid phosphorylation	2.0117	0.0065
GO:0016310	phosphorylation	1.8862	0.015
GO:0006796	phosphate metabolic process	1.8012	0.029
GO:0006793	phosphorus metabolic process	1.8001	0.029
R. apiculata up-regulated
GO:0009403	toxin biosynthetic process	28.9793	1e-05
GO:0007218	neuropeptide signaling pathway	21.7345	0.00037
GO:0031347	regulation of defense response	14.4897	0.0057
GO:0002831	regulation of response to biotic stimulus	14.4897	0.0057
GO:0009814	defense response, incompatible interaction	14.4897	0.0057
GO:0009627	systemic acquired resistance	14.4897	0.0057
GO:0045088	regulation of innate immune response	14.4897	0.0057
GO:0045087	innate immune response	14.4897	0.0057
GO:0010112	regulation of systemic acquired resistance	14.4897	0.0057
GO:0009404	toxin metabolic process	12.4197	0.014
GO:0000097	sulfur amino acid biosynthetic process	7.24483	0.019
GO:0000096	sulfur amino acid metabolic process	6.52035	0.04
GO:0006855	multidrug transport	4.42058	0.0073
GO:0042493	response to drug	4.42058	0.0073
GO:0015893	drug transport	4.42058	0.0073
GO:0055114	oxidation reduction	1.83453	0.0011
A. marina down-regulated
GO:0009415	response to water	49.0333	4.2e-11
GO:0009628	response to abiotic stimulus	30.9684	7e-07
GO:0015979	photosynthesis	16.0473	6.8e-14
GO:0009607	response to biotic stimulus	9.49032	8.4e-05
GO:0006952	defense response	7.49554	0.0013
GO:0006352	transcription initiation	6.94961	0.029
R. apiculata down-regulated
GO:0019684	photosynthesis, light reaction	12.9952	0.02
GO:0009089	lysine biosynthetic process via diaminopimelate	12.2732	0.02
GO:0009085	lysine biosynthetic process	12.2732	0.02
GO:0046451	diaminopimelate metabolic process	12.2732	0.02
GO:0016114	terpenoid biosynthetic process	11.0459	0.026
GO:0006721	terpenoid metabolic process	11.0459	0.026
GO:0008299	isoprenoid biosynthetic process	8.95613	0.02
GO:0006720	isoprenoid metabolic process	8.49684	0.02
GO:0009725	response to hormone stimulus	5.66456	0.02
GO:0009719	response to endogenous stimulus	5.52295	0.022
GO:0015979	photosynthesis	5.32332	0.026
GO:0010033	response to organic substance	4.90928	0.038
