# Supplementary material for: Epigenetic and transcriptional responses underlying mangrove adaptation to UV-B
Source: iScience. 2021 Sep 20;24(10):103148. doi: 10.1016/j.isci.2021.103148 (PMC8496181; doi:10.1016/j.isci.2021.103148)
Supplement: Table S3. Top ten KEGG pathways that are significantly enriched in the UV-B-induced differentially expressed genes (DEGs), related to Figure 3 [file mmc3.xlsx]

## Sheet: Sheet1
Table S3. Top ten KEGG pathways that are significantly enriched in the UV-B-induced differentially expressed genes (DEGs). [Related to Figure 3]
KEGG pathways	Fold change	Adjust P
A. marina up-regulated
01110 Biosynthesis of secondary metabolites	6.55672	8.41971e-14
01100 Metabolic pathways	4.29154	6.95826e-12
04626 Plant-pathogen interaction	22.2665	7.71469e-08
02010 ABC transporters	22.0514	0.000263262
00941 Flavonoid biosynthesis	25.3591	0.0011094
00130 Ubiquinone and other terpenoid-quinone biosynthesis	16.2298	0.00361616
04016 MAPK signaling pathway - plant	16.2298	0.00361616
04141 Protein processing in endoplasmic reticulum	7.42217	0.00436156
04976 Bile secretion	27.6645	0.00487798
00902 Monoterpenoid biosynthesis	25.3591	0.00544707
R. apiculata up-regulated
01110 Biosynthesis of secondary metabolites	12.5387	1.5783e-37
01100 Metabolic pathways	7.5897	2.57577e-32
00940 Phenylpropanoid biosynthesis	66.3602	1.42979e-17
04075 Plant hormone signal transduction	39.7259	1.92203e-17
01120 Microbial metabolism in diverse environments	11.1729	2.40094e-11
04016 MAPK signaling pathway - plant	43.4502	2.40094e-11
04626 Plant-pathogen interaction	28.6771	6.42129e-11
00941 Flavonoid biosynthesis	52.1402	1.10974e-09
00270 Cysteine and methionine metabolism	21.8261	3.82485e-08
00904 Diterpenoid biosynthesis	48.1294	3.49955e-07
A. marina down-regulated
00195 Photosynthesis	27.4152	0.000197706
01110 Biosynthesis of secondary metabolites	4.62828	0.0012743
00196 Photosynthesis - antenna proteins	50.7182	0.00151546
04016 MAPK signaling pathway - plant	24.3447	0.00778916
01100 Metabolic pathways	2.73098	0.0210919
04075 Plant hormone signal transduction	14.4909	0.0210919
00830 Retinol metabolism	36.886	0.0222956
00902 Monoterpenoid biosynthesis	33.8121	0.022684
04722 Neurotrophin signaling pathway	20.2873	0.0498347
R. apiculata down-regulated
01100 Metabolic pathways	8.70003	1.47366e-29
01110 Biosynthesis of secondary metabolites	11.7537	2.87891e-25
00196 Photosynthesis - antenna proteins	119.209	8.87507e-15
00860 Porphyrin and chlorophyll metabolism	33.6591	1.94741e-08
04075 Plant hormone signal transduction	27.2479	6.72658e-08
01120 Microbial metabolism in diverse environments	10.2179	2.14717e-07
00010 Glycolysis / Gluconeogenesis	29.4517	2.91963e-07
01240 Biosynthesis of cofactors	10.8372	1.52495e-06
00071 Fatty acid degradation	35.7628	0.000148209
00030 Pentose phosphate pathway	27.2479	0.000338453
