# Supplementary material for: Epigenetic and transcriptional responses underlying mangrove adaptation to UV-B
Source: iScience. 2021 Sep 20;24(10):103148. doi: 10.1016/j.isci.2021.103148 (PMC8496181; doi:10.1016/j.isci.2021.103148)
Supplement: Table S4. Expression profiles of genes involved in the UV-B related pathways — log2FC, logarithm of fold change ratios of genes that are upregulated (red), downregulated (blue) and unchanged (black) in response to UV-B stress, related to Figure 3. [file mmc4.xlsx]

## Sheet: Sheet1
Table S4. Expression profiles of genes involved in the UV-B related pathways. log2FC, logarithm of fold change ratios of genes that are up-regulated (red), down-regulated (blue) and unchanged (black) in response to UV-B stress. [Related to Figure 3]
Gene cluster	A. marina			R. apiculata
	Gene	DESeq2 baseMeans	log2FC	Gene	DESeq2 baseMeans	log2FC
Flavonoids biosynthesis genes
PAL	evm.model.scaffold146.78	456.541	-0.0665818	evm.model.scaffold4.465	110.586	0.62464
	evm.model.scaffold154.1	1256.58	1.47541	evm.model.scaffold11.577	379.905	3.7542
	evm.model.scaffold170.120	269.66	0.648334	evm.model.scaffold23.328	1429.84	1.15052
	evm.model.scaffold96.151	0	0	evm.model.scaffold6.1210	21.661	4.77279
C4H	evm.model.scaffold230.15	546.129	0.785643	evm.model.scaffold11.24	17.2415	4.76241
	evm.model.scaffold79.71	1326.84	0.0665372	evm.model.scaffold16.269	615.711	1.32128
	evm.model.scaffold86.123	22.3012	1.16217	evm.model.scaffold19.393	1102.03	1.2273
4CL	evm.model.scaffold206.68	2661.12	-0.598206	evm.model.scaffold1.427	557.763	1.70385
	evm.model.scaffold208.10	388.683	0.870775	evm.model.scaffold6.336	146.744	1.30941
	evm.model.scaffold32.103	0	0	evm.model.scaffold9.504	437.151	1.12396
	evm.model.scaffold52.269	24.7867	0.793916	evm.model.scaffold12.706	0.652602	-2.71511
	evm.model.scaffold6.295	317.664	-0.0881564	evm.model.scaffold24.711	805.048	-0.109618
	evm.model.scaffold66.262	1228.17	0.733178
	evm.model.scaffold68.92	1.76935	0.740098
	evm.model.scaffold9.322	231.885	-0.0550586
	evm.model.scaffold9.75	108.052	-0.455876
CHIL	evm.model.scaffold158.140	76.2626	0.824612	evm.model.scaffold1.629	350.311	0.182244
CHS	evm.model.scaffold192.7	0.867615	-2.04167	evm.model.scaffold1.52	6.41203	-2.02009
	evm.model.scaffold4.101	586.732	4.32868	evm.model.scaffold1.577	65.2972	4.97827
	evm.model.scaffold4.104	182.746	-0.0856645	evm.model.scaffold38.385	171.201	1.74286
	evm.model.scaffold53.10	2.32269	-1.41461	evm.model.scaffold7.227	533.847	3.44256
CHI	evm.model.scaffold30.124	532.279	-0.0350582	evm.model.scaffold11.512	791.106	0.315021
AUS	evm.model.scaffold73.58	30.7251	-0.109948	evm.model.scaffold30.130	1039.3	-1.19709
	evm.model.scaffold73.59	127.891	0.879584	evm.model.scaffold30.128	45.4383	4.84288
FNS	evm.model.scaffold15.205	0	0	evm.model.scaffold26.426	0.33296	-1.73607
	evm.model.scaffold109.47	0.337119	-1.94296
F3H	evm.model.scaffold21.313	96.9724	0.311238	evm.model.scaffold2.1276	2.02063	1.69619
				evm.model.scaffold7.924	539.997	1.14209
FLS	evm.model.scaffold8.192	187.402	0.545971	evm.model.scaffold18.91	10.2734	-1.05659
				evm.model.scaffold5.135	141.996	5.0099
DFR	evm.model.scaffold234.22	4.85055	0.718153	evm.model.scaffold20.251	0.303433	0.2168
				evm.model.scaffold35.194	259.091	0.927832
				evm.model.scaffold35.196	69.7399	0.799427
ANS	evm.model.scaffold60.3	10.7517	0.0176813	evm.model.scaffold14.303	23.2817	2.86632
				evm.model.scaffold8.438	0	0
F3GT	evm.model.scaffold67.48	217.43	0.306549	evm.model.scaffold27.70	44.0891	-3.9038
GST	evm.model.scaffold159.11	3.62569	-0.870346	evm.model.scaffold26.525	739.074	2.38884
	evm.model.scaffold36.141	0	0	evm.model.scaffold8.551	16175.1	-0.1974
	evm.model.scaffold36.143	8.96236	-0.326746
	evm.model.scaffold49.266	354.815	-0.289543
	evm.model.scaffold51.31	9043.21	-0.562328
	evm.model.scaffold51.32	1033.03	-0.306627
	evm.model.scaffold51.34	0.823235	-1.95818
	evm.model.scaffold51.36	6.36627	0.620732
	evm.model.scaffold9.471	0	0
Light-harvesting chlorophyll protein complex (LHC) genes.
LHCA1	evm.model.scaffold98.24	7371.45	-1.093	evm.model.scaffold11.554	5323.5	-1.71277
LHCA2	evm.model.scaffold12.522	7231.54	-0.641303	evm.model.scaffold34.75	7414.83	-1.64095
LHCA3	evm.model.scaffold49.233	4198.41	-0.673071	evm.model.scaffold52.35	6044.49	-2.07148
LHCA4	evm.model.scaffold5.227	9195.85	-0.820584	evm.model.scaffold1.1299	5480.04	-1.5946
LHCA5	evm.model.scaffold8.348	2160.87	-0.747671	evm.model.scaffold24.425	388.191	-1.13349
LHCB1	evm.model.scaffold101.82	4601.16	-0.934018	evm.model.scaffold8.168	15956	-1.84525
				evm.model.scaffold8.169	2476.32	-3.61006
LHCB2	evm.model.scaffold125.97	6706.56	-0.762386	evm.model.scaffold3.1098	17215.2	-1.79066
LHCB3	evm.model.scaffold186.52	2404.46	-0.95677	evm.model.scaffold20.233	2071.13	-1.77144
				evm.model.scaffold3.778	166.304	-3.43201
LHCB4	evm.model.scaffold31.108	9445.87	-1.15092	evm.model.scaffold12.644	1144.62	-2.47121
				evm.model.scaffold17.622	5934.89	-1.82186
				evm.model.scaffold1.648	1653.35	-1.75752
LHCB5	evm.model.scaffold73.180	8550.73	-0.639785	evm.model.scaffold13.596	12052.3	-1.8042
LHCB6	evm.model.scaffold44.193	3635.52	-0.961076	evm.model.scaffold24.572	6314.14	-1.93787
LHCB7	evm.model.scaffold2.93	381.906	-0.633164	evm.model.scaffold8.133	1757.55	-0.682893
DNA methylation and demethylation pathway genes
AGO4	evm.model.scaffold133.15	0	0	evm.model.scaffold19.432	1556.3	-0.656051
	evm.model.scaffold140.3	819.75	0.18082	evm.model.scaffold43.19	1270.98	-0.643021
	evm.model.scaffold148.100	17.8605	0.347022	evm.model.scaffold3.1048	120.712	-1.45086
CLSY1	evm.model.scaffold165.60	327.039	0.260129	evm.model.scaffold6.396	27.4279	0.642677
CMT2	evm.model.scaffold264.9	72.8617	0.212067	evm.model.scaffold8.53	21.4697	-0.735539
	evm.model.scaffold70.257	34.2601	0.0290492
CMT3	evm.model.scaffold7.407	68.0016	0.0535716	evm.model.scaffold13.286	44.7267	-0.309372
DCL3	evm.model.scaffold106.50	1010.91	-0.127664	evm.model.scaffold15.452	478.2	-0.294933
DDM1	evm.model.scaffold16.34	159.627	0.462245	evm.model.scaffold7.827	30.0574	-0.145906
DME/DML	evm.model.scaffold22.173	83.9393	0.768047	evm.model.scaffold15.227	265.629	-1.05926
	evm.model.scaffold141.46	0	0	evm.model.scaffold4.377	683.815	0.296344
	evm.model.scaffold31.360	1278.8	0.811829	evm.model.scaffold16.49	107.538	-1.59576
	evm.model.scaffold146.19	484.693	0.64096	evm.model.scaffold4.376	276.675	0.0333243
DRD1	evm.model.scaffold115.59	123.233	0.114206	evm.model.scaffold17.156	383.135	0.0239251
DRM2	evm.model.scaffold97.280	9288.44	-0.728397	evm.model.scaffold2.256	9942.21	0.0511098
				evm.model.scaffold30.82	15031.8	0.245093
DRM3	evm.model.scaffold271.7	649.327	0.0539639	evm.model.scaffold5.306	68.1216	-0.932064
	evm.model.scaffold16.353	610.634	0.0618735	evm.model.scaffold38.92	278.584	-0.141492
	evm.model.scaffold12.102	71.2388	-0.193169
H1.1/H1.2	evm.model.scaffold14.303	3351.35	-0.326978	evm.model.scaffold10.471	968.165	0.0285131
	evm.model.scaffold30.63	5.5466	-0.0666677	evm.model.scaffold23.408	151.767	-0.640197
	evm.model.scaffold24.125	4989.39	-0.307536	evm.model.scaffold3.263	5245.9	-0.558553
HDA6	evm.model.scaffold131.56	1033.62	0.160033	evm.model.scaffold1.1111	572.536	0.209084
	evm.model.scaffold18.447	625.858	-0.0734674	evm.model.scaffold17.1	1607.47	0.0194398
	evm.model.scaffold80.48	873.905	-0.0545177			-
IDN2	evm.model.scaffold99.38	587.271	0.241591	evm.model.scaffold11.448	314.442	0.35046
KTF1	evm.model.scaffold146.53	718.173	1.3316	evm.model.scaffold11.601	571.735	0.107571
MTE1	evm.model.scaffold44.93	0.48039	0.773865	evm.model.scaffold22.240	24.6657	-0.24224
	evm.model.scaffold23.48	143.432	0.721997
NRPD1a/SDE4	evm.model.scaffold282.7	163.513	0.516291	evm.model.scaffold8.413	257.783	0.385425
RDR2	evm.model.scaffold71.129	881.367	0.164246	evm.model.scaffold6.803	172.951	0.112812
	evm.model.scaffold29.224	4.39629	-2.54117	evm.model.scaffold32.74	455.261	0.79318
	evm.model.scaffold29.227	12.8187	0.186927	evm.model.scaffold36.44	37.543	0.705639
	evm.model.scaffold29.228	357.419	0.528811
SHH1	evm.model.scaffold97.176	919.237	-0.455051	evm.model.scaffold22.201	92.2275	0.075737
	evm.model.scaffold106.112	7.78752	-0.786084
	evm.model.scaffold167.102	445.319	-0.184478
	evm.model.scaffold6.87	0	0
SUVH2/SUVH9	evm.model.scaffold205.33	146.688	0.543274	evm.model.scaffold7.261	205.043	0.142573
	evm.model.scaffold4.133	36.6993	-0.0320288	evm.model.scaffold2.805	26.3306	-1.14663
	evm.model.scaffold53.45	228.223	0.185549
SUVH4	evm.model.scaffold135.5	8.14475	-0.417863	evm.model.scaffold1.567	493.458	-0.0393411
SUVH5	evm.model.scaffold47.125	239.522	0.777095	evm.model.scaffold14.148	161.645	0.0928325
	evm.model.scaffold15.101	203.047	0.387228	evm.model.scaffold8.588	310.19	0.095667
	evm.model.scaffold220.30	44.3213	-0.247405
	evm.model.scaffold220.31	20.1272	-0.275481
ATP-Binding Cassette (ABC) Transporters
ABCA3	evm.model.scaffold71.214	71.9405	1.97832	evm.model.scaffold6.745	1080.83	-0.484295
	evm.model.scaffold5.255	8.48556	-0.0676954
ABCB1	evm.model.scaffold1.25	1177.66	0.217869	evm.model.scaffold23.306	1424.15	-0.918369
	evm.model.scaffold104.143	231.546	0.431401	evm.model.scaffold37.168	4.47682	-1.41691
	evm.model.scaffold104.173	0	0	evm.model.scaffold37.228	34.5346	-0.894594
	evm.model.scaffold104.174	676.305	0.464793	evm.model.scaffold38.158	15.3109	-1.49028
	evm.model.scaffold12.35	132.776	-0.18614	evm.model.scaffold38.222	90.4887	-0.777397
	evm.model.scaffold14.12	3.93243	0.145448	evm.model.scaffold4.448	315.695	-0.328073
	evm.model.scaffold149.4	0	0	evm.model.scaffold6.1124	4.3587	-1.2366
	evm.model.scaffold158.35	20.5962	-0.560096	evm.model.scaffold8.689	1816.1	0.0229874
	evm.model.scaffold16.295	11.7523	0.153814
	evm.model.scaffold163.26	0.952086	3.31835
	evm.model.scaffold19.187	0	0
	evm.model.scaffold191.3	79.7708	1.1864
	evm.model.scaffold237.10	94.544	-0.0731358
	evm.model.scaffold237.9	457.272	0.80119
	evm.model.scaffold39.167	11.1332	-1.2217
	evm.model.scaffold42.303	1267.93	0.208521
	evm.model.scaffold8.559	305.263	1.53285
	evm.model.scaffold96.166	96.4526	-0.454922
	evm.model.scaffold12.462	0	0
	evm.model.scaffold19.188	7.06802	-0.0331664
	evm.model.scaffold308.5	0	0
ABCC1/2	evm.model.scaffold114.108	1062.04	0.110496	evm.model.scaffold1.337	691.51	1.17719
	evm.model.scaffold4.492	541.807	0.0624221	evm.model.scaffold24.81	2819.99	1.79439
	evm.model.scaffold12.480	1.03423	-3.55511	evm.model.scaffold3.184	1522.72	0.0550545
	evm.model.scaffold128.53	377.006	1.78391	evm.model.scaffold34.102	1647.86	0.729779
	evm.model.scaffold132.84	0.636975	2.73831	evm.model.scaffold1.1732	593.525	1.27864
	evm.model.scaffold14.377	577.64	0.674622	evm.model.scaffold14.415	0.582642	2.80088
	evm.model.scaffold152.62	320.428	1.5352	evm.model.scaffold3.477	11953.8	0.844811
	evm.model.scaffold30.325	602.964	-0.518877
	evm.model.scaffold38.201	355.166	0.821331
	evm.model.scaffold39.86	43.3723	1.06867
	evm.model.scaffold15.327	1743.33	1.87769
	evm.model.scaffold14.124	2533.78	1.25793
	evm.model.scaffold6.49	403.352	0.717864
ABCG2	evm.model.scaffold106.45	2530.91	2.05003	evm.model.scaffold1.1520	1.17877	0.560114
	evm.model.scaffold146.14	3109.52	0.156038	evm.model.scaffold1.1522	96.1037	0.776281
	evm.model.scaffold207.32	1.27729	3.74177	evm.model.scaffold1.1525	5346.82	0.974581
	evm.model.scaffold209.3	72.7817	0.611189	evm.model.scaffold1.1526	60.9002	0.807533
	evm.model.scaffold22.183	458.365	1.87046	evm.model.scaffold1.1528	843.348	3.68146
	evm.model.scaffold32.246	1176.63	2.66692	evm.model.scaffold1.1529	982.57	3.01887
	evm.model.scaffold39.283	166.41	2.04253	evm.model.scaffold16.63	0.444483	0.958814
	evm.model.scaffold44.68	0	0	evm.model.scaffold22.101	0.472804	-2.25288
	evm.model.scaffold47.107	947.356	0.65966	evm.model.scaffold22.205	0	0
	evm.model.scaffold47.56	48.8327	1.95185	evm.model.scaffold23.226	2604.87	0.419367
	evm.model.scaffold47.57	0.482096	0.780499	evm.model.scaffold4.1076	6.6888	-0.299001
	evm.model.scaffold47.58	30.1759	0.636788	evm.model.scaffold4.366	0	0
	evm.model.scaffold47.94	0	0	evm.model.scaffold5.268	0	0
	evm.model.scaffold50.247	530.331	0.304079	evm.model.scaffold58.10	144.253	0.371216
	evm.model.scaffold6.173	2.56018	1.51876	evm.model.scaffold58.13	0.4397	0.2168
	evm.model.scaffold6.175	0	0	evm.model.scaffold9.210	980.796	2.54561
	evm.model.scaffold62.246	38.0474	0.151695	evm.model.scaffold9.377	853.82	-1.69976
	evm.model.scaffold7.263	23.0469	0.677304
	evm.model.scaffold79.3	18.9616	0.414852
	evm.model.scaffold96.206	18.5175	0.341368
	evm.model.scaffold98.111	5.93748	0.0533626
	evm.model.scaffold214.19	7.95659	0.334616
Ubiquinone and other terpenoid-quinone biosynthesis genes
menA	evm.model.scaffold130.26	884.693	3.1527	evm.model.scaffold33.213	418.839	-1.14405
menB	evm.model.scaffold29.15	1123.53	1.47283	evm.model.scaffold14.191	492.474	-0.15161
	evm.model.scaffold49.67	1528.36	1.50059	evm.model.scaffold14.192	472.254	-0.473045
ubiE	evm.model.scaffold36.307	49.6929	1.39128	evm.model.scaffold20.218	62.2636	-0.691372
	evm.model.scaffold27.133	55.6452	-0.132826	evm.model.scaffold27.129	63.5753	2.56735
PHYLLO	evm.model.scaffold29.266	244.453	2.07447	evm.model.scaffold50.43	4051.63	-0.629391
	evm.model.scaffold29.257	0	0
	evm.model.scaffold29.262	0	0
