# Supplementary material for: Epigenetic and transcriptional responses underlying mangrove adaptation to UV-B
Source: iScience. 2021 Sep 20;24(10):103148. doi: 10.1016/j.isci.2021.103148 (PMC8496181; doi:10.1016/j.isci.2021.103148)
Supplement: Table S5. Differentially expressed genes containing or flanking TE-associated DMRs in R. apiculata — log2FC, logarithm of fold change ratios of genes or transposable elements (TEs) that are up or downregulated in response to UV-B stress. adjust-P, adjusted P values for the expression difference, related to Figure 5. [file mmc5.xlsx]

## Sheet: List
Table S5. Differentially expressed genes containing or flanking TE-associated DMRs in R. apiculata. log2FC, logarithm of fold change ratios of genes or transposable elements (TEs) that are up- or down-regulated in response to UV-B stress. adjust-P, adjusted P values for the expression difference. [Related to Figure 5]
DMR type	DMR region	Methylation difference	TE family	TE copy	TE log2FC	TE adjust-P	TE Position	Gene	Gene name	Gene log2FC	Gene adjust-P
CHH-DMR	scaffold1_10925651_10925750	-16.9987	Class_I	LTR/Copia@scaffold1_10923789_10927950	-2.37673	1	-1617	evm.model.scaffold1.1415	nudix hydrolase 4	-3.56117	0.0197652
CHG-DMR	scaffold2_1770751_1770900	-29.2885	Class_I	LTR/Unknow@scaffold2_1768487_1776350	1.85093	1	506	evm.model.scaffold2.131	cysteine-rich receptor-like protein kinase 10	3.20493	0.00168781
CHG-DMR	scaffold2_1771501_1771850	-32.3193	Class_I	LTR/Unknow@scaffold2_1768487_1776350	1.85093	1	506	evm.model.scaffold2.131	cysteine-rich receptor-like protein kinase 10	3.20493	0.00168781
CHG-DMR	scaffold2_1771101_1771250	-20.0535	Class_I	LTR/Unknow@scaffold2_1768487_1776350	1.85093	1	506	evm.model.scaffold2.131	cysteine-rich receptor-like protein kinase 10	3.20493	0.00168781
CHG-DMR	scaffold2_1775751_1775900	-45.3904	Class_I	LTR/Unknow@scaffold2_1768487_1776350	1.85093	1	506	evm.model.scaffold2.131	cysteine-rich receptor-like protein kinase 10	3.20493	0.00168781
CHG-DMR	scaffold2_1774701_1775450	-22.4934	Class_I	LTR/Unknow@scaffold2_1768487_1776350	1.85093	1	506	evm.model.scaffold2.131	cysteine-rich receptor-like protein kinase 10	3.20493	0.00168781
CHG-DMR	scaffold2_1772501_1772850	-33.6555	Class_I	LTR/Unknow@scaffold2_1768487_1776350	1.85093	1	506	evm.model.scaffold2.131	cysteine-rich receptor-like protein kinase 10	3.20493	0.00168781
CHG-DMR	scaffold53_780551_780750	-30.3477	Class_I	LTR/Copia@scaffold53_776046_781212	3.63058	1	1164	evm.model.scaffold53.40	glutamate decarboxylase 4	2.66465	0.000268352
CHG-DMR	scaffold53_781201_781300	-41.3377	Class_I	LTR/Copia@scaffold53_776046_781212	3.63058	1	1164	evm.model.scaffold53.40	glutamate decarboxylase 4	2.66465	0.000268352
CHG-DMR	scaffold7_2622051_2622350	-19.9244	Class_I	LTR/Copia@scaffold7_2621352_2623353	0	1	-1348	evm.model.scaffold7.318	transcription factor MYB30	2.36085	0.044905
CHG-DMR	scaffold8_3403101_3403300	-30.6387	Class_I	LTR/Copia@scaffold8_3397498_3404436	0	1	-766	evm.model.scaffold8.296	late embryogenesis abundant protein At1g64065-like	3.07491	0.00234173
CHG-DMR	scaffold9_6320801_6321300	-30.5235	Class_I	LTR/Copia@scaffold9_6319489_6326702	0	1	-508	evm.model.scaffold9.734	uncharacterized protein LOC110654808 isoform X2	-1.13989	0.027418
